# Supplementary material for: Psychosocial stressors and current e-cigarette use in the youth risk behavior survey
Source: BMC Public Health. 2023 Jun 6;23:1080. doi: 10.1186/s12889-023-16031-w (PMC10242777; doi:10.1186/s12889-023-16031-w)
Supplement: Supplementary file 4 — Additional file 4: Supplementary Figure 1a. Weighted Prevalence of Current E-cigarette Use by Psychosocial Stressor Burden Score for Males. Figure 1b. Weighted Prevalence of Current E-cigarette Use by Psychosocial Stressor Burden Score for Females. [file 12889_2023_16031_MOESM4_ESM.zip]

Archive with 2 entries (2 files):
- Supplementary Figure 1a.pdf
- Supplementary Figure 1b.pdf
